# Supplementary material for: Single-Cell RNA Transcriptome Profiling of Liver Cells of Short-Term Alcoholic Liver Injury in Mice
Source: Int J Mol Sci. 2023 Feb 22;24(5):4344. doi: 10.3390/ijms24054344 (PMC10002329; doi:10.3390/ijms24054344)
Supplement: Supplementary file 1 [file ijms-24-04344-s001.zip]

Archive with 1 entries (1 files):
- ijms-2122280-supplementary.pdf
